# Supplementary material for: Crenobiont, stygophile and stygobiont molluscs in the hydrographic area of the Trebišnjica River Basin
Source: Zookeys. 2021 Jun 28;1047:61–89. doi: 10.3897/zookeys.1047.64034 (PMC8257564; doi:10.3897/zookeys.1047.64034)
Supplement: XML Treatment for Radomaniola [file zookeys.1047.64034-treatment4.xml]

<!DOCTYPE tp:taxon-treatment
  PUBLIC "-//TaxonX//DTD Taxonomic Treatment Publishing DTD v0 20100105//EN" "tax-treatment-NSO.dtd">
<tp:taxon-treatment xmlns:tp="http://www.plazi.org/taxpub"><tp:treatment-meta><kwd-group><label>Taxon classification</label><kwd><named-content xmlns:xlink="http://www.w3.org/1999/xlink" content-type="kingdom">Animalia</named-content></kwd><kwd><named-content xmlns:xlink="http://www.w3.org/1999/xlink" content-type="order">Littorinimorpha</named-content></kwd><kwd><named-content xmlns:xlink="http://www.w3.org/1999/xlink" content-type="family">Hydrobiidae</named-content></kwd></kwd-group><mixed-citation publication-type="journal"><person-group><name><surname>Falniowski</surname><given-names>Andrzej</given-names></name><name><surname>Lewarne</surname><given-names>Brian</given-names></name><name><surname>Rysiewska</surname><given-names>Aleksandra</given-names></name><name><surname>Osikowski</surname><given-names>Artur</given-names></name><name><surname>Hofman</surname><given-names>Sebastian</given-names></name></person-group><article-title>Crenobiont, stygophile and stygobiont molluscs in the hydrographic area of the Trebišnjica River Basin</article-title><source>Zookeys</source><day>28</day><month>6</month><year>2021</year><volume>1047</volume><fpage>61</fpage><lpage>89</lpage><pub-id pub-id-type="doi">10.3897/zookeys.1047.64034</pub-id></mixed-citation></tp:treatment-meta><tp:nomenclature><tp:taxon-name><object-id xmlns:xlink="http://www.w3.org/1999/xlink" content-type="arpha" xlink:type="simple">E6EE8782-C3C8-570D-BF2B-5B1FAA3486C8</object-id>
              <tp:taxon-name-part taxon-name-part-type="genus" reg="Radomaniola">Radomaniola</tp:taxon-name-part>
            </tp:taxon-name><tp:taxon-authority>Szarowska, 2006</tp:taxon-authority></tp:nomenclature><tp:treatment-sec sec-type="remarks" id="SECID0EYIAI"><title>Remarks.</title><p>Replacement name for <italic><tp:taxon-name><tp:taxon-name-part taxon-name-part-type="genus" reg="Orientalina">Orientalina</tp:taxon-name-part></tp:taxon-name></italic> Radoman, 1978. The genus is widely spread in the former Yugoslavia, but recorded also from Italy. <xref ref-type="bibr" rid="B39">Radoman (1983)</xref> distinguished six species of <italic><tp:taxon-name><tp:taxon-name-part taxon-name-part-type="genus" reg="Radomaniola">Radomaniola</tp:taxon-name-part></tp:taxon-name></italic>, and in one of them – <italic><tp:taxon-name><tp:taxon-name-part taxon-name-part-type="genus" reg="Radomaniola">R.</tp:taxon-name-part> <tp:taxon-name-part taxon-name-part-type="species" reg="curta">curta</tp:taxon-name-part></tp:taxon-name></italic> – eight subspecies. It has to be noted that in modern phylogenetics, the only acceptable meaning of a subspecies is a geographic race, which was hardly the case in Radoman’s classification; also, far from being acceptable is that all his species-level taxonomy was based on the shell alone, strikingly variable in this genus (e.g., <xref ref-type="bibr" rid="B16">Falniowski et al. 2012</xref>; see also Fig. <xref ref-type="fig" rid="F5">5B–M</xref>). Molecular and anatomical data (<xref ref-type="bibr" rid="B16">Falniowski et al. 2012</xref>) did not confirm the classification of <xref ref-type="bibr" rid="B39">Radoman (1983)</xref>, but demonstrated high genetic diversity, suggesting a flock of distinct species. The phylogeography as well as molecularly-based species discrimination in <italic><tp:taxon-name><tp:taxon-name-part taxon-name-part-type="genus" reg="Radomaniola">Radomaniola</tp:taxon-name-part></tp:taxon-name></italic> should be studied with more extensive material, which we are proposing to do. At the moment, considering only <italic><tp:taxon-name><tp:taxon-name-part taxon-name-part-type="genus" reg="Radomaniola">Radomaniola</tp:taxon-name-part></tp:taxon-name></italic> from the area sampled in this study, one can distinguish two main clades (Fig. <xref ref-type="fig" rid="F6">6</xref>), representing at least two distinct species. For the one including the sequences of the snails from the spring at Vranjicke Njive, type locality of <italic><tp:taxon-name><tp:taxon-name-part taxon-name-part-type="genus" reg="Radomaniola">Radomaniola</tp:taxon-name-part> <tp:taxon-name-part taxon-name-part-type="species" reg="curta">curta</tp:taxon-name-part> <tp:taxon-name-part taxon-name-part-type="subspecies" reg="curta">curta</tp:taxon-name-part></tp:taxon-name></italic> (sequences <ext-link xmlns:xlink="http://www.w3.org/1999/xlink" ext-link-type="gen" xlink:href="KC011781" xlink:type="simple">KC011781</ext-link> and <ext-link xmlns:xlink="http://www.w3.org/1999/xlink" ext-link-type="gen" xlink:href="KC011784" xlink:type="simple">KC011784</ext-link>), we used a provisional assignment to this species; for the second clade we provisionally used the name <tp:taxon-name><tp:taxon-name-part taxon-name-part-type="genus" reg="Radomaniola">R.</tp:taxon-name-part> <tp:taxon-name-part taxon-name-part-type="uncertainty-rank">cf.</tp:taxon-name-part> <tp:taxon-name-part taxon-name-part-type="species" reg="bosniaca">bosniaca</tp:taxon-name-part></tp:taxon-name>. In general, the representatives of <italic><tp:taxon-name><tp:taxon-name-part taxon-name-part-type="genus" reg="Radomaniola">Radomaniola</tp:taxon-name-part></tp:taxon-name></italic> were the most common snails at the studied localities, and were found at the surface, as well as in the pumped interstitial samples and could also be found in caves. <italic><tp:taxon-name><tp:taxon-name-part taxon-name-part-type="genus" reg="Radomaniola">Radomaniola</tp:taxon-name-part></tp:taxon-name></italic>, pigmented and with eyes, is a stygophile gastropod.</p><fig id="F6" position="float" orientation="portrait"><object-id xmlns:xlink="http://www.w3.org/1999/xlink" content-type="doi" xlink:type="simple">10.3897/zookeys.1047.64034.figure6</object-id><object-id xmlns:xlink="http://www.w3.org/1999/xlink" content-type="arpha" xlink:type="simple">007B7185-5EC6-50AA-AC4E-4618F2A75F68</object-id><label>Figure 6.</label><caption><p>Maximum likelihood (<abbrev xmlns:xlink="http://www.w3.org/1999/xlink" xlink:title="Maximum Likelihood" id="ABBRID0ETMAI" xlink:type="simple">ML</abbrev>) phylogram of the studied <italic><tp:taxon-name><tp:taxon-name-part taxon-name-part-type="genus" reg="Radomaniola">Radomaniola</tp:taxon-name-part></tp:taxon-name></italic>, based on the partial cytochrome oxidase subunit I (<abbrev xmlns:xlink="http://www.w3.org/1999/xlink" xlink:title="cytochrome oxidase subunit I" id="ABBRID0E5MAI" xlink:type="simple">COI</abbrev>) sequences, bootstrap supports given if &gt;60%, together with Bayesian probabilities; topotypes of <italic><tp:taxon-name><tp:taxon-name-part taxon-name-part-type="genus" reg="Radomaniola">R.</tp:taxon-name-part> <tp:taxon-name-part taxon-name-part-type="species" reg="curta">curta</tp:taxon-name-part> <tp:taxon-name-part taxon-name-part-type="subspecies" reg="curta">curta</tp:taxon-name-part></tp:taxon-name></italic> marked with asterisks.</p></caption><graphic xmlns:xlink="http://www.w3.org/1999/xlink" xlink:href="zookeys-1047-061-g006.jpg" position="float" orientation="portrait" xlink:type="simple" id="oo_560478.jpg"><uri content-type="original_file" xlink:type="simple">https://binary.pensoft.net/fig/560478</uri></graphic></fig></tp:treatment-sec><tp:treatment-sec><!--Section generated to contain objects referenced in tp:taxon-treatment.--><fig id="F5" position="float" orientation="portrait"><object-id xmlns:xlink="http://www.w3.org/1999/xlink" content-type="doi" xlink:type="simple">10.3897/zookeys.1047.64034.figure5</object-id><object-id xmlns:xlink="http://www.w3.org/1999/xlink" content-type="arpha" xlink:type="simple">119B235B-7609-5BC6-A732-38599E51A07F</object-id><label>Figure 5.</label><caption><p>Shells of the studied gastropods: <bold>A</bold><italic><tp:taxon-name><tp:taxon-name-part taxon-name-part-type="genus" reg="Sadleriana">Sadleriana</tp:taxon-name-part> <tp:taxon-name-part taxon-name-part-type="species" reg="fluminensis">fluminensis</tp:taxon-name-part></tp:taxon-name></italic>, locality 10 <bold>B–M</bold><italic><tp:taxon-name><tp:taxon-name-part taxon-name-part-type="genus" reg="Radomaniola">Radomaniola</tp:taxon-name-part></tp:taxon-name></italic><bold>B–H</bold><italic><tp:taxon-name><tp:taxon-name-part taxon-name-part-type="genus" reg="Radomaniola">R.</tp:taxon-name-part> <tp:taxon-name-part taxon-name-part-type="species" reg="curta">curta</tp:taxon-name-part></tp:taxon-name></italic> (localities: <bold>B–D</bold> – 10, <bold>E, F</bold> – 13, <bold>G</bold> – 17, <bold>H</bold> – 23) <bold>I–M</bold><tp:taxon-name><tp:taxon-name-part taxon-name-part-type="genus" reg="Radomaniola">R.</tp:taxon-name-part> <tp:taxon-name-part taxon-name-part-type="uncertainty-rank">cf.</tp:taxon-name-part> <tp:taxon-name-part taxon-name-part-type="species" reg="bosniaca">bosniaca</tp:taxon-name-part></tp:taxon-name> (localities: <bold>I–K</bold> – 1, <bold>L, M</bold> – 12). Scale bar: 1 mm.</p></caption><graphic xmlns:xlink="http://www.w3.org/1999/xlink" xlink:href="zookeys-1047-061-g005.jpg" position="float" orientation="portrait" xlink:type="simple" id="oo_560477.jpg"><uri content-type="original_file" xlink:type="simple">https://binary.pensoft.net/fig/560477</uri></graphic></fig></tp:treatment-sec><ref-list><ref id="B39"><mixed-citation xmlns:xlink="http://www.w3.org/1999/xlink" xlink:type="simple"><person-group><name name-style="western"><surname>Radoman</surname><given-names>P</given-names></name></person-group> (<year>1983</year>) <tp:taxon-name><tp:taxon-name-part taxon-name-part-type="above-genus">Hydrobioidea</tp:taxon-name-part></tp:taxon-name> a superfamily of <tp:taxon-name><tp:taxon-name-part taxon-name-part-type="subclass">Prosobranchia</tp:taxon-name-part></tp:taxon-name> (<tp:taxon-name><tp:taxon-name-part taxon-name-part-type="class">Gastropoda</tp:taxon-name-part></tp:taxon-name>). 1. Systematics. Monographs of Serbian Academy of Sciences and Arts Beograd 547, Department of Sciences 57: 1–256.</mixed-citation></ref><ref id="B16"><mixed-citation xmlns:xlink="http://www.w3.org/1999/xlink" xlink:type="simple"><person-group><name name-style="western"><surname>Falniowski</surname><given-names>A</given-names></name><name name-style="western"><surname>Szarowska</surname><given-names>M</given-names></name><name name-style="western"><surname>Glöer</surname><given-names>P</given-names></name><name name-style="western"><surname>Pešić</surname><given-names>V</given-names></name></person-group> (<year>2012</year>) <article-title>Molecules <italic>vs</italic> morphology in the taxonomy of the <italic><tp:taxon-name><tp:taxon-name-part taxon-name-part-type="genus">Radomaniola</tp:taxon-name-part></tp:taxon-name>/<tp:taxon-name><tp:taxon-name-part taxon-name-part-type="genus">Grossuana</tp:taxon-name-part></tp:taxon-name></italic> group of Balkan <tp:taxon-name><tp:taxon-name-part taxon-name-part-type="superfamily">Rissooidea</tp:taxon-name-part></tp:taxon-name> (<tp:taxon-name><tp:taxon-name-part taxon-name-part-type="phylum">Mollusca</tp:taxon-name-part></tp:taxon-name>: <tp:taxon-name><tp:taxon-name-part taxon-name-part-type="subclass">Caenogastropoda</tp:taxon-name-part></tp:taxon-name>).</article-title><source>Journal of Conchology</source><volume>41</volume>: <fpage>19</fpage>–<lpage>36</lpage>.</mixed-citation></ref></ref-list></tp:taxon-treatment>
