# Supplementary material for: Crenobiont, stygophile and stygobiont molluscs in the hydrographic area of the Trebišnjica River Basin
Source: Zookeys. 2021 Jun 28;1047:61–89. doi: 10.3897/zookeys.1047.64034 (PMC8257564; doi:10.3897/zookeys.1047.64034)
Supplement: XML Treatment for Travunijana vruljakensis [file zookeys.1047.64034-treatment10.xml]

<!DOCTYPE tp:taxon-treatment
  PUBLIC "-//TaxonX//DTD Taxonomic Treatment Publishing DTD v0 20100105//EN" "tax-treatment-NSO.dtd">
<tp:taxon-treatment xmlns:tp="http://www.plazi.org/taxpub"><tp:treatment-meta><kwd-group><label>Taxon classification</label><kwd><named-content xmlns:xlink="http://www.w3.org/1999/xlink" content-type="kingdom">Animalia</named-content></kwd><kwd><named-content xmlns:xlink="http://www.w3.org/1999/xlink" content-type="order">Littorinimorpha</named-content></kwd><kwd><named-content xmlns:xlink="http://www.w3.org/1999/xlink" content-type="family">Hydrobiidae</named-content></kwd></kwd-group><mixed-citation publication-type="journal"><person-group><name><surname>Falniowski</surname><given-names>Andrzej</given-names></name><name><surname>Lewarne</surname><given-names>Brian</given-names></name><name><surname>Rysiewska</surname><given-names>Aleksandra</given-names></name><name><surname>Osikowski</surname><given-names>Artur</given-names></name><name><surname>Hofman</surname><given-names>Sebastian</given-names></name></person-group><article-title>Crenobiont, stygophile and stygobiont molluscs in the hydrographic area of the Trebišnjica River Basin</article-title><source>Zookeys</source><day>28</day><month>6</month><year>2021</year><volume>1047</volume><fpage>61</fpage><lpage>89</lpage><pub-id pub-id-type="doi">10.3897/zookeys.1047.64034</pub-id></mixed-citation></tp:treatment-meta><tp:nomenclature><tp:taxon-name><object-id xmlns:xlink="http://www.w3.org/1999/xlink" content-type="arpha" xlink:type="simple">A16FD840-75D6-5048-88BE-17C9BED35002</object-id>
              <tp:taxon-name-part taxon-name-part-type="genus" reg="Travunijana">Travunijana</tp:taxon-name-part>
              <tp:taxon-name-part taxon-name-part-type="species" reg="vruljakensis">vruljakensis</tp:taxon-name-part>
            </tp:taxon-name><tp:taxon-authority>Grego &amp; Glöer, 2019</tp:taxon-authority><xref ref-type="fig" rid="F9">Fig. 9</xref></tp:nomenclature><tp:treatment-sec sec-type="GenBank no" id="SECID0EO5AI"><title>GenBank no.</title><p><abbrev xmlns:xlink="http://www.w3.org/1999/xlink" xlink:title="cytochrome oxidase subunit I" id="ABBRID0EU5AI" xlink:type="simple">COI</abbrev>: <ext-link xmlns:xlink="http://www.w3.org/1999/xlink" ext-link-type="gen" xlink:href="MW879256" xlink:type="simple">MW879256</ext-link>–<ext-link xmlns:xlink="http://www.w3.org/1999/xlink" ext-link-type="gen" xlink:href="MW879272" xlink:type="simple">MW879272</ext-link>; <abbrev xmlns:xlink="http://www.w3.org/1999/xlink" xlink:title="histone 3" id="ABBRID0E35AI" xlink:type="simple">H3</abbrev>: <ext-link xmlns:xlink="http://www.w3.org/1999/xlink" ext-link-type="gen" xlink:href="MW865737" xlink:type="simple">MW865737</ext-link>–<ext-link xmlns:xlink="http://www.w3.org/1999/xlink" ext-link-type="gen" xlink:href="MW865748" xlink:type="simple">MW865748</ext-link></p></tp:treatment-sec><tp:treatment-sec sec-type="remarks" id="SECID0ED6AI"><title>Remarks.</title><p><xref ref-type="bibr" rid="B19">Grego and Glöer (2019)</xref> described a new monotypic genus <italic><tp:taxon-name><tp:taxon-name-part taxon-name-part-type="genus" reg="Travunijana">Travunijana</tp:taxon-name-part></tp:taxon-name></italic> from Vrelo “Goricki Studenac” (Gorica), a spring at the right bank of the Trebišnjica River, this being its type locality. They found it also in two other springs: Vrelo Vruljak 1 (Gorica; our locality 12), and Vrelo Vruljak 3 (Gorica). Their diagnosis of the genus was based on a single “unique” character – the strange morphology of the penis – which was based on artefactual appearance, caused by fixation: a nonglandular outgrowth on the left side, located distally (<xref ref-type="bibr" rid="B19">Grego and Glöer 2019</xref>). The penis photographed by them presents a bulbous, drastically contracted distal section, making copulation impossible.</p><p>Our molecular data (Fig. <xref ref-type="fig" rid="F8">8</xref>) confirmed the distinctiveness of the genus <italic><tp:taxon-name><tp:taxon-name-part taxon-name-part-type="genus" reg="Travunijana">Travunijana</tp:taxon-name-part></tp:taxon-name></italic> Grego &amp; Glöer, 2019. The phylograms based on <abbrev xmlns:xlink="http://www.w3.org/1999/xlink" xlink:title="histone 3" id="ABBRID0EFABI" xlink:type="simple">H3</abbrev>, as well as on both concatenated loci placed <italic><tp:taxon-name><tp:taxon-name-part taxon-name-part-type="genus" reg="Travunijana">Travunijana</tp:taxon-name-part></tp:taxon-name></italic> as the sister species with <italic><tp:taxon-name><tp:taxon-name-part taxon-name-part-type="genus" reg="Graecoarganiella">Graecoarganiella</tp:taxon-name-part></tp:taxon-name></italic> Falniowski &amp; Szarowska, 2011, and <italic><tp:taxon-name><tp:taxon-name-part taxon-name-part-type="genus" reg="Sarajana">Sarajana</tp:taxon-name-part></tp:taxon-name></italic> Radoman, 1975 (bootstrap 85%). The shell habitus is different (conic in <italic><tp:taxon-name><tp:taxon-name-part taxon-name-part-type="genus" reg="Travunijana">Travunijana</tp:taxon-name-part></tp:taxon-name></italic>, ovate-conic in <italic><tp:taxon-name><tp:taxon-name-part taxon-name-part-type="genus" reg="Sarajana">Sarajana</tp:taxon-name-part></tp:taxon-name></italic>), and the penial morphology differs (<xref ref-type="bibr" rid="B25">Hofman et al. 2019</xref>): the outgrowth on the left side is simple and filamentous in <italic><tp:taxon-name><tp:taxon-name-part taxon-name-part-type="genus" reg="Sarajana">Sarajana</tp:taxon-name-part></tp:taxon-name></italic>, and short and bi-lobed in <italic><tp:taxon-name><tp:taxon-name-part taxon-name-part-type="genus" reg="Travunijana">Travunijana</tp:taxon-name-part></tp:taxon-name></italic>. The phylogram based on <abbrev xmlns:xlink="http://www.w3.org/1999/xlink" xlink:title="cytochrome oxidase subunit I" id="ABBRID0E5BBI" xlink:type="simple">COI</abbrev> showed a more complicated pattern, but bootstrap supports were too low for any more certain placement in the phylogeny.</p><fig id="F8" position="float" orientation="portrait"><object-id xmlns:xlink="http://www.w3.org/1999/xlink" content-type="doi" xlink:type="simple">10.3897/zookeys.1047.64034.figure8</object-id><object-id xmlns:xlink="http://www.w3.org/1999/xlink" content-type="arpha" xlink:type="simple">F4E5D129-3735-5135-9FAA-4A615B269449</object-id><label>Figure 8.</label><caption><p>Phylogenetic relationships of <italic><tp:taxon-name><tp:taxon-name-part taxon-name-part-type="genus" reg="Travunijana">Travunijana</tp:taxon-name-part></tp:taxon-name></italic> and <italic><tp:taxon-name><tp:taxon-name-part taxon-name-part-type="genus" reg="Iglicopsis">Iglicopsis</tp:taxon-name-part></tp:taxon-name></italic> based on <abbrev xmlns:xlink="http://www.w3.org/1999/xlink" xlink:title="cytochrome oxidase subunit I" id="ABBRID0EYCBI" xlink:type="simple">COI</abbrev>, <abbrev xmlns:xlink="http://www.w3.org/1999/xlink" xlink:title="histone 3" id="ABBRID0E3CBI" xlink:type="simple">H3</abbrev> and concatenated loci; bootstrap supports given if over 60%, their values together with Bayesian probabilities.</p></caption><graphic xmlns:xlink="http://www.w3.org/1999/xlink" xlink:href="zookeys-1047-061-g008.jpg" position="float" orientation="portrait" xlink:type="simple" id="oo_560480.jpg"><uri content-type="original_file" xlink:type="simple">https://binary.pensoft.net/fig/560480</uri></graphic></fig></tp:treatment-sec><tp:treatment-sec><!--Section generated to contain objects referenced in tp:taxon-treatment.--><fig id="F9" position="float" orientation="portrait"><object-id xmlns:xlink="http://www.w3.org/1999/xlink" content-type="doi" xlink:type="simple">10.3897/zookeys.1047.64034.figure9</object-id><object-id xmlns:xlink="http://www.w3.org/1999/xlink" content-type="arpha" xlink:type="simple">61C53313-E6BE-5562-BD9C-452CEDD74A44</object-id><label>Figure 9.</label><caption><p>Shells: <bold>A–L</bold><italic><tp:taxon-name><tp:taxon-name-part taxon-name-part-type="genus" reg="Travunijana">Travunijana</tp:taxon-name-part> <tp:taxon-name-part taxon-name-part-type="species" reg="vruljakensis">vruljakensis</tp:taxon-name-part></tp:taxon-name></italic><bold>M–P</bold><italic><tp:taxon-name><tp:taxon-name-part taxon-name-part-type="genus" reg="Iglicopsis">Iglicopsis</tp:taxon-name-part> <tp:taxon-name-part taxon-name-part-type="species" reg="butoti">butoti</tp:taxon-name-part></tp:taxon-name></italic><bold>M</bold> holotype <bold>N</bold> 2F61 <bold>O</bold> 2F68 <bold>P</bold> 2F69 (extraction numbers, see Table <xref ref-type="table" rid="T3">3</xref>). Scale bars: 1 mm.</p></caption><graphic xmlns:xlink="http://www.w3.org/1999/xlink" xlink:href="zookeys-1047-061-g009.jpg" position="float" orientation="portrait" xlink:type="simple" id="oo_560481.jpg"><uri content-type="original_file" xlink:type="simple">https://binary.pensoft.net/fig/560481</uri></graphic></fig><table-wrap id="T3" position="float" orientation="portrait"><label>Table 3.</label><caption><p>Shell measurements (in mm) of holotype and sequenced and illustrated specimens of <italic><tp:taxon-name><tp:taxon-name-part taxon-name-part-type="genus" reg="Iglicopsis">Iglicopsis</tp:taxon-name-part> <tp:taxon-name-part taxon-name-part-type="species" reg="butoti">butoti</tp:taxon-name-part></tp:taxon-name></italic> sp. nov. For explanation of the symbols <italic>a</italic>-β, see Fig. <xref ref-type="fig" rid="F13">13B</xref>.</p></caption><table id="TID0E1HDI" rules="all"><tbody><tr><td rowspan="1" colspan="1"/><td rowspan="1" colspan="1">
                      <bold>Holotype</bold>
                    </td><td rowspan="1" colspan="1">
                      <bold>2F61</bold>
                    </td><td rowspan="1" colspan="1">
                      <bold>2F68</bold>
                    </td><td rowspan="1" colspan="1">
                      <bold>2F69</bold>
                    </td></tr><tr><td rowspan="1" colspan="1">
                      <italic>a</italic>
                    </td><td rowspan="1" colspan="1">1.49</td><td rowspan="1" colspan="1">1.29</td><td rowspan="1" colspan="1">1.35</td><td rowspan="1" colspan="1">1.87</td></tr><tr><td rowspan="1" colspan="1">
                      <italic>b</italic>
                    </td><td rowspan="1" colspan="1">0.55</td><td rowspan="1" colspan="1">0.54</td><td rowspan="1" colspan="1">0.54</td><td rowspan="1" colspan="1">0.70</td></tr><tr><td rowspan="1" colspan="1">
                      <italic>c</italic>
                    </td><td rowspan="1" colspan="1">0.43</td><td rowspan="1" colspan="1">0.39</td><td rowspan="1" colspan="1">0.43</td><td rowspan="1" colspan="1">0.44</td></tr><tr><td rowspan="1" colspan="1">
                      <italic>d</italic>
                    </td><td rowspan="1" colspan="1">0.80</td><td rowspan="1" colspan="1">0.62</td><td rowspan="1" colspan="1">0.67</td><td rowspan="1" colspan="1">0.93</td></tr><tr><td rowspan="1" colspan="1">
                      <italic>e</italic>
                    </td><td rowspan="1" colspan="1">0.37</td><td rowspan="1" colspan="1">0.34</td><td rowspan="1" colspan="1">0.35</td><td rowspan="1" colspan="1">0.44</td></tr><tr><td rowspan="1" colspan="1">α</td><td rowspan="1" colspan="1">90</td><td rowspan="1" colspan="1">89</td><td rowspan="1" colspan="1">90</td><td rowspan="1" colspan="1">90</td></tr><tr><td rowspan="1" colspan="1">β</td><td rowspan="1" colspan="1">20</td><td rowspan="1" colspan="1">18</td><td rowspan="1" colspan="1">20</td><td rowspan="1" colspan="1">18</td></tr></tbody></table></table-wrap></tp:treatment-sec><ref-list><ref id="B19"><mixed-citation xmlns:xlink="http://www.w3.org/1999/xlink" xlink:type="simple"><person-group><name name-style="western"><surname>Grego</surname><given-names>J</given-names></name><name name-style="western"><surname>Glöer</surname><given-names>P</given-names></name></person-group> (<year>2019</year>) <article-title>A new hydrobiid (<tp:taxon-name><tp:taxon-name-part taxon-name-part-type="phylum">Mollusca</tp:taxon-name-part></tp:taxon-name>, <tp:taxon-name><tp:taxon-name-part taxon-name-part-type="class">Gastropoda</tp:taxon-name-part></tp:taxon-name>, <tp:taxon-name><tp:taxon-name-part taxon-name-part-type="family">Hydrobiidae</tp:taxon-name-part></tp:taxon-name>) genus of Bosnia and Herzegovina.</article-title><source>Ecologica Montenegrina</source><volume>21</volume>: <fpage>86</fpage>–<lpage>89</lpage>. <ext-link xlink:type="simple" ext-link-type="doi" xlink:href="10.37828/em.2019.21.10">https://doi.org/10.37828/em.2019.21.10</ext-link></mixed-citation></ref><ref id="B25"><mixed-citation xmlns:xlink="http://www.w3.org/1999/xlink" xlink:type="simple"><person-group><name name-style="western"><surname>Hofman</surname><given-names>S</given-names></name><name name-style="western"><surname>Osikowski</surname><given-names>A</given-names></name><name name-style="western"><surname>Rysiewska</surname><given-names>A</given-names></name><name name-style="western"><surname>Grego</surname><given-names>J</given-names></name><name name-style="western"><surname>Glöer</surname><given-names>P</given-names></name><name name-style="western"><surname>Dmitrović</surname><given-names>D</given-names></name><name name-style="western"><surname>Falniowski</surname><given-names>A</given-names></name></person-group> (<year>2019</year>) <article-title><italic><tp:taxon-name><tp:taxon-name-part taxon-name-part-type="genus">Sarajana</tp:taxon-name-part></tp:taxon-name></italic> Radoman, 1975 (<tp:taxon-name><tp:taxon-name-part taxon-name-part-type="subclass">Caenogastropoda</tp:taxon-name-part></tp:taxon-name>: <tp:taxon-name><tp:taxon-name-part taxon-name-part-type="superfamily">Truncatelloidea</tp:taxon-name-part></tp:taxon-name>): premature invalidation of a genus.</article-title><source>Journal of Conchology</source><volume>43</volume>: <fpage>407</fpage>–<lpage>418</lpage>.</mixed-citation></ref></ref-list></tp:taxon-treatment>
