# Supplementary material for: Crenobiont, stygophile and stygobiont molluscs in the hydrographic area of the Trebišnjica River Basin
Source: Zookeys. 2021 Jun 28;1047:61–89. doi: 10.3897/zookeys.1047.64034 (PMC8257564; doi:10.3897/zookeys.1047.64034)
Supplement: XML Treatment for Plagigeyeria tribunicae [file zookeys.1047.64034-treatment16.xml]

<!DOCTYPE tp:taxon-treatment
  PUBLIC "-//TaxonX//DTD Taxonomic Treatment Publishing DTD v0 20100105//EN" "tax-treatment-NSO.dtd">
<tp:taxon-treatment xmlns:tp="http://www.plazi.org/taxpub"><tp:treatment-meta><kwd-group><label>Taxon classification</label><kwd><named-content xmlns:xlink="http://www.w3.org/1999/xlink" content-type="kingdom">Animalia</named-content></kwd><kwd><named-content xmlns:xlink="http://www.w3.org/1999/xlink" content-type="order">Littorinimorpha</named-content></kwd><kwd><named-content xmlns:xlink="http://www.w3.org/1999/xlink" content-type="family">Hydrobiidae</named-content></kwd></kwd-group><mixed-citation publication-type="journal"><person-group><name><surname>Falniowski</surname><given-names>Andrzej</given-names></name><name><surname>Lewarne</surname><given-names>Brian</given-names></name><name><surname>Rysiewska</surname><given-names>Aleksandra</given-names></name><name><surname>Osikowski</surname><given-names>Artur</given-names></name><name><surname>Hofman</surname><given-names>Sebastian</given-names></name></person-group><article-title>Crenobiont, stygophile and stygobiont molluscs in the hydrographic area of the Trebišnjica River Basin</article-title><source>Zookeys</source><day>28</day><month>6</month><year>2021</year><volume>1047</volume><fpage>61</fpage><lpage>89</lpage><pub-id pub-id-type="doi">10.3897/zookeys.1047.64034</pub-id></mixed-citation></tp:treatment-meta><tp:nomenclature><tp:taxon-name><object-id xmlns:xlink="http://www.w3.org/1999/xlink" content-type="arpha" xlink:type="simple">A4FD9C3A-24DA-552B-BFBA-23373D9CD8E9</object-id>
              <tp:taxon-name-part taxon-name-part-type="genus" reg="Plagigeyeria">Plagigeyeria</tp:taxon-name-part>
              <tp:taxon-name-part taxon-name-part-type="species" reg="tribunicae">tribunicae</tp:taxon-name-part>
            </tp:taxon-name><tp:taxon-authority>Schütt, 1963</tp:taxon-authority></tp:nomenclature><tp:treatment-sec sec-type="remarks" id="SECID0EBFCI"><title>Remark.</title><p>Empty and incomplete shell was found interstitially at the locality 17 (Fig. <xref ref-type="fig" rid="F4">4</xref>).</p></tp:treatment-sec><tp:treatment-sec><!--Section generated to contain objects referenced in tp:taxon-treatment.--><fig id="F4" position="float" orientation="portrait"><object-id xmlns:xlink="http://www.w3.org/1999/xlink" content-type="doi" xlink:type="simple">10.3897/zookeys.1047.64034.figure4</object-id><object-id xmlns:xlink="http://www.w3.org/1999/xlink" content-type="arpha" xlink:type="simple">8D6E5480-D604-5473-BA73-0915B15E7995</object-id><label>Figure 4.</label><caption><p>Distribution of the studied taxa. Localities' numbers correspond to Table <xref ref-type="table" rid="T1">1</xref>.</p></caption><graphic xmlns:xlink="http://www.w3.org/1999/xlink" xlink:href="zookeys-1047-061-g004.jpg" position="float" orientation="portrait" xlink:type="simple" id="oo_560476.jpg"><uri content-type="original_file" xlink:type="simple">https://binary.pensoft.net/fig/560476</uri></graphic></fig><table-wrap id="T1" position="float" orientation="portrait"><label>Table 1.</label><caption><p>The list of studied localities, with a short description of their characteristics, geographical coordinates and taxa identified.</p></caption><table id="TID0E4ZAI" rules="all"><tbody><tr><th rowspan="1" colspan="1">Id</th><th rowspan="1" colspan="1">Site names, characteristics and codes</th><th rowspan="1" colspan="1">Coordinates</th><th rowspan="1" colspan="1">Taxa confirmed</th><th rowspan="1" colspan="1">% of taxa in site (surface/pump)</th></tr><tr><td rowspan="3" colspan="1">1</td><td rowspan="1" colspan="1"><bold>Vrelo „Vrijeka” (Bijeljani), Dabarsko Polje</bold>; at the outlet (BiH19_08)</td><td rowspan="3" colspan="1">
                <named-content xmlns:xlink="http://www.w3.org/1999/xlink" content-type="dwc:verbatimCoordinates" xlink:type="simple">
                  <named-content content-type="geo-json" specific-use="{&#34;type&#34;:&#34;Point&#34;,&#34;coordinates&#34;:[18.238990,43.074170]}" id="NCID0E2JAC" xlink:type="simple">43.07417, 18.23899</named-content>
                </named-content>
              </td><td rowspan="1" colspan="1">
                <italic><tp:taxon-name><tp:taxon-name-part taxon-name-part-type="genus" reg="Emmericia">Emmericia</tp:taxon-name-part> <tp:taxon-name-part taxon-name-part-type="species" reg="ventricosa">ventricosa</tp:taxon-name-part></tp:taxon-name></italic>
              </td><td rowspan="1" colspan="1">0/12.6</td></tr><tr><td rowspan="2" colspan="1">A permanent cave resurgence spring whose water originates from ponors located in Lukavačko Polje.</td><td rowspan="1" colspan="1">
                <italic><tp:taxon-name><tp:taxon-name-part taxon-name-part-type="genus" reg="Montenegrospeum">Montenegrospeum</tp:taxon-name-part> <tp:taxon-name-part taxon-name-part-type="species" reg="bogici">bogici</tp:taxon-name-part></tp:taxon-name></italic>
              </td><td rowspan="1" colspan="1">100/0</td></tr><tr><td rowspan="1" colspan="1">
                <tp:taxon-name><tp:taxon-name-part taxon-name-part-type="genus" reg="Radomaniola">Radomaniola</tp:taxon-name-part> <tp:taxon-name-part taxon-name-part-type="uncertainty-rank">cf.</tp:taxon-name-part> <tp:taxon-name-part taxon-name-part-type="species" reg="bosniaca">bosniaca</tp:taxon-name-part></tp:taxon-name>
              </td><td rowspan="1" colspan="1">0/87.4</td></tr><tr><td rowspan="2" colspan="1">2</td><td rowspan="1" colspan="1"><bold>Estavela „Ljelješnica”(Bijeljani)</bold>; inside the cave (BiH19_14)</td><td rowspan="2" colspan="1">
                <named-content xmlns:xlink="http://www.w3.org/1999/xlink" content-type="dwc:verbatimCoordinates" xlink:type="simple">
                  <named-content content-type="geo-json" specific-use="{&#34;type&#34;:&#34;Point&#34;,&#34;coordinates&#34;:[18.240690,43.054000]}" id="NCID0ENMAC" xlink:type="simple">43.05400, 18.24069</named-content>
                </named-content>
              </td><td rowspan="2" colspan="1">–</td><td rowspan="2" colspan="1">–</td></tr><tr><td rowspan="1" colspan="1">When checked, this location was hydrologically inactive.</td></tr><tr><td rowspan="2" colspan="1">3</td><td rowspan="1" colspan="1"><bold>Rijeka (river) „Vrijeka” (Dabarsko Polje)</bold>; on the surface near entrance of Ponor „Ponikva” (BiH19_15)</td><td rowspan="2" colspan="1">
                <named-content xmlns:xlink="http://www.w3.org/1999/xlink" content-type="dwc:verbatimCoordinates" xlink:type="simple">
                  <named-content content-type="geo-json" specific-use="{&#34;type&#34;:&#34;Point&#34;,&#34;coordinates&#34;:[18.252170,43.045350]}" id="NCID0ENNAC" xlink:type="simple">43.04535, 18.25217</named-content>
                </named-content>
              </td><td rowspan="2" colspan="1">
                <tp:taxon-name><tp:taxon-name-part taxon-name-part-type="genus" reg="Radomaniola">Radomaniola</tp:taxon-name-part> <tp:taxon-name-part taxon-name-part-type="uncertainty-rank">cf.</tp:taxon-name-part> <tp:taxon-name-part taxon-name-part-type="species" reg="bosniaca">bosniaca</tp:taxon-name-part></tp:taxon-name>
              </td><td rowspan="2" colspan="1">100/0</td></tr><tr><td rowspan="1" colspan="1">Samples taken under low-flow conditions.</td></tr><tr><td rowspan="2" colspan="1">4</td><td rowspan="1" colspan="1"><bold>Estavela „Kapuša” (Dračevo)</bold>; inside the entrance (BiH19_24)</td><td rowspan="2" colspan="1">
                <named-content xmlns:xlink="http://www.w3.org/1999/xlink" content-type="dwc:verbatimCoordinates" xlink:type="simple">
                  <named-content content-type="geo-json" specific-use="{&#34;type&#34;:&#34;Point&#34;,&#34;coordinates&#34;:[18.076650,42.856920]}" id="NCID0E1OAC" xlink:type="simple">42.85692, 18.07665</named-content>
                </named-content>
              </td><td rowspan="2" colspan="1">–</td><td rowspan="2" colspan="1">–</td></tr><tr><td rowspan="1" colspan="1">Checked when the estavelle was hydrologically inactive.</td></tr><tr><td rowspan="2" colspan="1">5</td><td rowspan="1" colspan="1"><bold>Vrelo „Pokrivenik” (Muhareva Ljut)</bold>, Popovo Polje; spring at the cave entrance; high water level variation (BiH19_05)</td><td rowspan="2" colspan="1">
                <named-content xmlns:xlink="http://www.w3.org/1999/xlink" content-type="dwc:verbatimCoordinates" xlink:type="simple">
                  <named-content content-type="geo-json" specific-use="{&#34;type&#34;:&#34;Point&#34;,&#34;coordinates&#34;:[17.998380,42.851660]}" id="NCID0E1PAC" xlink:type="simple">42.85166, 17.99838</named-content>
                </named-content>
              </td><td rowspan="2" colspan="1">
                <italic><tp:taxon-name><tp:taxon-name-part taxon-name-part-type="genus" reg="Emmericia">Emmericia</tp:taxon-name-part> <tp:taxon-name-part taxon-name-part-type="species" reg="ventricosa">ventricosa</tp:taxon-name-part></tp:taxon-name></italic>
              </td><td rowspan="2" colspan="1">0/100</td></tr><tr><td rowspan="1" colspan="1">Samples taken when the location was hydrologically inactive.</td></tr><tr><td rowspan="2" colspan="1">6</td><td rowspan="1" colspan="1"><bold>Vrelo „Lukavac” (Zavala)</bold>; outlet for Vjetrenica Pećina. Spring below the cave entrance; high water level variation (BiH19_06)</td><td rowspan="2" colspan="1">
                <named-content xmlns:xlink="http://www.w3.org/1999/xlink" content-type="dwc:verbatimCoordinates" xlink:type="simple">
                  <named-content content-type="geo-json" specific-use="{&#34;type&#34;:&#34;Point&#34;,&#34;coordinates&#34;:[17.984600,42.846430]}" id="NCID0EHBAE" xlink:type="simple">42.84643, 17.9846</named-content>
                </named-content>
              </td><td rowspan="2" colspan="1">
                <tp:taxon-name><tp:taxon-name-part taxon-name-part-type="genus" reg="Radomaniola">Radomaniola</tp:taxon-name-part> <tp:taxon-name-part taxon-name-part-type="uncertainty-rank">cf.</tp:taxon-name-part> <tp:taxon-name-part taxon-name-part-type="species" reg="bosniaca">bosniaca</tp:taxon-name-part></tp:taxon-name>
              </td><td rowspan="2" colspan="1">0/100</td></tr><tr><td rowspan="1" colspan="1">Samples taken when the location was hydrologically inactive.</td></tr><tr><td rowspan="2" colspan="1">7</td><td rowspan="1" colspan="1"><bold>Vrelo „Bitomišlje” (Golubinac)</bold>; in valley above Zavala, with Austro-Hungarian infrastructure (BiH19_07)</td><td rowspan="2" colspan="1">
                <named-content xmlns:xlink="http://www.w3.org/1999/xlink" content-type="dwc:verbatimCoordinates" xlink:type="simple">
                  <named-content content-type="geo-json" specific-use="{&#34;type&#34;:&#34;Point&#34;,&#34;coordinates&#34;:[17.971610,42.837990]}" id="NCID0EUCAE" xlink:type="simple">42.83799, 17.97161</named-content>
                </named-content>
              </td><td rowspan="1" colspan="1">
                <italic><tp:taxon-name><tp:taxon-name-part taxon-name-part-type="genus" reg="Litthabitella">Litthabitella</tp:taxon-name-part> <tp:taxon-name-part taxon-name-part-type="species" reg="chilodia">chilodia</tp:taxon-name-part></tp:taxon-name></italic>
              </td><td rowspan="1" colspan="1">40.3/0</td></tr><tr><td rowspan="1" colspan="1">Samples taken under extremely low-flow conditions.</td><td rowspan="1" colspan="1">
                <italic><tp:taxon-name><tp:taxon-name-part taxon-name-part-type="genus" reg="Montenegrospeum">Montenegrospeum</tp:taxon-name-part> <tp:taxon-name-part taxon-name-part-type="species" reg="bogici">bogici</tp:taxon-name-part></tp:taxon-name></italic>
              </td><td rowspan="1" colspan="1">59.7/0</td></tr><tr><td rowspan="2" colspan="1">8</td><td rowspan="2" colspan="1"><bold>Izvor „Kneginja” (Trklja)</bold>; a low-flow groundwater spring in Dolomite coming from a limestone blockhouse (BiH19_20)</td><td rowspan="2" colspan="1">
                <named-content xmlns:xlink="http://www.w3.org/1999/xlink" content-type="dwc:verbatimCoordinates" xlink:type="simple">
                  <named-content content-type="geo-json" specific-use="{&#34;type&#34;:&#34;Point&#34;,&#34;coordinates&#34;:[18.369300,42.757290]}" id="NCID0ESEAE" xlink:type="simple">42.75729, 18.3693</named-content>
                </named-content>
              </td><td rowspan="1" colspan="1"><italic><tp:taxon-name><tp:taxon-name-part taxon-name-part-type="genus" reg="Ancylus">Ancylus</tp:taxon-name-part></tp:taxon-name></italic> sp.</td><td rowspan="1" colspan="1">0/2.7</td></tr><tr><td rowspan="1" colspan="1">
                <italic><tp:taxon-name><tp:taxon-name-part taxon-name-part-type="genus" reg="Litthabitella">Litthabitella</tp:taxon-name-part> <tp:taxon-name-part taxon-name-part-type="species" reg="chilodia">chilodia</tp:taxon-name-part></tp:taxon-name></italic>
              </td><td rowspan="1" colspan="1">0/97.3</td></tr><tr><td rowspan="2" colspan="1">9</td><td rowspan="2" colspan="1"><bold>Izvor „Knez” (Trklja)</bold>; a low-flow groundwater spring in Dolomite coming from a limestone blockhouse (BiH19_21)</td><td rowspan="2" colspan="1">
                <named-content xmlns:xlink="http://www.w3.org/1999/xlink" content-type="dwc:verbatimCoordinates" xlink:type="simple">
                  <named-content content-type="geo-json" specific-use="{&#34;type&#34;:&#34;Point&#34;,&#34;coordinates&#34;:[18.372180,42.754630]}" id="NCID0EJGAE" xlink:type="simple">42.75463, 18.37218</named-content>
                </named-content>
              </td><td rowspan="1" colspan="1"><italic><tp:taxon-name><tp:taxon-name-part taxon-name-part-type="genus" reg="Ancylus">Ancylus</tp:taxon-name-part></tp:taxon-name></italic> sp.</td><td rowspan="1" colspan="1">0/2.3</td></tr><tr><td rowspan="1" colspan="1">
                <italic><tp:taxon-name><tp:taxon-name-part taxon-name-part-type="genus" reg="Litthabitella">Litthabitella</tp:taxon-name-part> <tp:taxon-name-part taxon-name-part-type="species" reg="chilodia">chilodia</tp:taxon-name-part></tp:taxon-name></italic>
              </td><td rowspan="1" colspan="1">0/97.7</td></tr><tr><td rowspan="3" colspan="1">10</td><td rowspan="3" colspan="1"><bold>Confluence of Trebišnjica River with the Potok (stream) Blace (Blace)</bold>; surface stream from a cave spring-group on the right bank of Trebišnjica River (BiH19_17)</td><td rowspan="3" colspan="1">
                <named-content xmlns:xlink="http://www.w3.org/1999/xlink" content-type="dwc:verbatimCoordinates" xlink:type="simple">
                  <named-content content-type="geo-json" specific-use="{&#34;type&#34;:&#34;Point&#34;,&#34;coordinates&#34;:[18.350770,42.715360]}" id="NCID0EAIAE" xlink:type="simple">42.71536, 18.35077</named-content>
                </named-content>
              </td><td rowspan="1" colspan="1">
                <italic><tp:taxon-name><tp:taxon-name-part taxon-name-part-type="genus" reg="Radomaniola">Radomaniola</tp:taxon-name-part> <tp:taxon-name-part taxon-name-part-type="species" reg="curta">curta</tp:taxon-name-part></tp:taxon-name></italic>
              </td><td rowspan="1" colspan="1">100/32.1</td></tr><tr><td rowspan="1" colspan="1">
                <italic><tp:taxon-name><tp:taxon-name-part taxon-name-part-type="genus" reg="Sadleriana">Sadleriana</tp:taxon-name-part> <tp:taxon-name-part taxon-name-part-type="species" reg="fluminensis">fluminensis</tp:taxon-name-part></tp:taxon-name></italic>
              </td><td rowspan="1" colspan="1">0/64.3</td></tr><tr><td rowspan="1" colspan="1">
                <tp:taxon-name><tp:taxon-name-part taxon-name-part-type="genus" reg="Succinea">Succinea</tp:taxon-name-part> <tp:taxon-name-part taxon-name-part-type="uncertainty-rank">cf.</tp:taxon-name-part> <tp:taxon-name-part taxon-name-part-type="species" reg="putris">putris</tp:taxon-name-part></tp:taxon-name>
              </td><td rowspan="1" colspan="1">0/2.6</td></tr><tr><td rowspan="2" colspan="1">11</td><td rowspan="1" colspan="1"><bold>Vrelo „Tučevac” (Mostaći)</bold>; the spring inside the cave (BiH19_13)</td><td rowspan="2" colspan="1">
                <named-content xmlns:xlink="http://www.w3.org/1999/xlink" content-type="dwc:verbatimCoordinates" xlink:type="simple">
                  <named-content content-type="geo-json" specific-use="{&#34;type&#34;:&#34;Point&#34;,&#34;coordinates&#34;:[18.302780,42.714450]}" id="NCID0EPKAE" xlink:type="simple">42.71445, 18.30278</named-content>
                </named-content>
              </td><td rowspan="2" colspan="1">
                <tp:taxon-name><tp:taxon-name-part taxon-name-part-type="genus" reg="Radomaniola">Radomaniola</tp:taxon-name-part> <tp:taxon-name-part taxon-name-part-type="uncertainty-rank">cf.</tp:taxon-name-part> <tp:taxon-name-part taxon-name-part-type="species" reg="bosniaca">bosniaca</tp:taxon-name-part></tp:taxon-name>
              </td><td rowspan="2" colspan="1">100/0</td></tr><tr><td rowspan="1" colspan="1">A high-level overflow spring from a locally complex estavelle cave system. When active, its water originates from ponors in Ljubomirsko Polje 14 km away. This was hydrologically inactive when sampled.</td></tr><tr><td rowspan="4" colspan="1">12</td><td rowspan="2" colspan="1"><bold>Vrelo „Vruljak 1” (Gorica), Trebinjsko Polje</bold>. This was sampled in the resurgence pool before which 2 cave rivers Rijeka “Goričica” and Rijeka “Vrulje” have joined inside &amp; emerge (BiH19_03)</td><td rowspan="4" colspan="1">
                <named-content xmlns:xlink="http://www.w3.org/1999/xlink" content-type="dwc:verbatimCoordinates" xlink:type="simple">
                  <named-content content-type="geo-json" specific-use="{&#34;type&#34;:&#34;Point&#34;,&#34;coordinates&#34;:[18.368330,42.713930]}" id="NCID0E3LAE" xlink:type="simple">42.71393, 18.36833</named-content>
                </named-content>
              </td><td rowspan="1" colspan="1">
                <italic><tp:taxon-name><tp:taxon-name-part taxon-name-part-type="genus" reg="Emmericia">Emmericia</tp:taxon-name-part> <tp:taxon-name-part taxon-name-part-type="species" reg="ventricosa">ventricosa</tp:taxon-name-part></tp:taxon-name></italic>
              </td><td rowspan="1" colspan="1">0/7.8</td></tr><tr><td rowspan="1" colspan="1">
                <tp:taxon-name><tp:taxon-name-part taxon-name-part-type="genus" reg="Pisidium">Pisidium</tp:taxon-name-part> <tp:taxon-name-part taxon-name-part-type="uncertainty-rank">cf.</tp:taxon-name-part> <tp:taxon-name-part taxon-name-part-type="species" reg="personatum">personatum</tp:taxon-name-part></tp:taxon-name>
              </td><td rowspan="1" colspan="1">50/0</td></tr><tr><td rowspan="2" colspan="1">The cave resurgence spring is just one outlet from a locally very complex cave system, containing a very rich biodiversity. The water originates from ponors in Ljubomirsko Polje about 12 km away.</td><td rowspan="1" colspan="1">
                <tp:taxon-name><tp:taxon-name-part taxon-name-part-type="genus" reg="Radomaniola">Radomaniola</tp:taxon-name-part> <tp:taxon-name-part taxon-name-part-type="uncertainty-rank">cf.</tp:taxon-name-part> <tp:taxon-name-part taxon-name-part-type="species" reg="bosniaca">bosniaca</tp:taxon-name-part></tp:taxon-name>
              </td><td rowspan="1" colspan="1">0/92.2</td></tr><tr><td rowspan="1" colspan="1">
                <italic><tp:taxon-name><tp:taxon-name-part taxon-name-part-type="genus" reg="Travunijana">Travunijana</tp:taxon-name-part> <tp:taxon-name-part taxon-name-part-type="species" reg="vruljakensis">vruljakensis</tp:taxon-name-part></tp:taxon-name></italic>
              </td><td rowspan="1" colspan="1">50/0</td></tr><tr><td rowspan="7" colspan="1">13</td><td rowspan="7" colspan="1"><bold>Vrelo „Polički Studenac” (Crkvina)</bold>; a cave spring in the left bank of Trebišnjica River (BiH19_11)</td><td rowspan="7" colspan="1">
                <named-content xmlns:xlink="http://www.w3.org/1999/xlink" content-type="dwc:verbatimCoordinates" xlink:type="simple">
                  <named-content content-type="geo-json" specific-use="{&#34;type&#34;:&#34;Point&#34;,&#34;coordinates&#34;:[18.365140,42.712880]}" id="NCID0EGPAE" xlink:type="simple">42.71288, 18.36514</named-content>
                </named-content>
              </td><td rowspan="1" colspan="1">
                <italic><tp:taxon-name><tp:taxon-name-part taxon-name-part-type="genus" reg="Ancylus">Ancylus</tp:taxon-name-part> <tp:taxon-name-part taxon-name-part-type="species" reg="recurvus">recurvus</tp:taxon-name-part></tp:taxon-name></italic>
              </td><td rowspan="1" colspan="1">3.7/0</td></tr><tr><td rowspan="1" colspan="1">
                <italic><tp:taxon-name><tp:taxon-name-part taxon-name-part-type="genus" reg="Emmericia">Emmericia</tp:taxon-name-part> <tp:taxon-name-part taxon-name-part-type="species" reg="ventricosa">ventricosa</tp:taxon-name-part></tp:taxon-name></italic>
              </td><td rowspan="1" colspan="1">0/44.3</td></tr><tr><td rowspan="1" colspan="1"><italic><tp:taxon-name><tp:taxon-name-part taxon-name-part-type="genus" reg="Iglicopsis">Iglicopsis</tp:taxon-name-part> <tp:taxon-name-part taxon-name-part-type="species" reg="butoti">butoti</tp:taxon-name-part></tp:taxon-name></italic> sp. nov.</td><td rowspan="1" colspan="1">27.8/0</td></tr><tr><td rowspan="1" colspan="1">
                <italic><tp:taxon-name><tp:taxon-name-part taxon-name-part-type="genus" reg="Kerkia">Kerkia</tp:taxon-name-part> <tp:taxon-name-part taxon-name-part-type="species" reg="briani">briani</tp:taxon-name-part></tp:taxon-name></italic>
              </td><td rowspan="1" colspan="1">38.9/0</td></tr><tr><td rowspan="1" colspan="1">
                <italic><tp:taxon-name><tp:taxon-name-part taxon-name-part-type="genus" reg="Radomaniola">Radomaniola</tp:taxon-name-part> <tp:taxon-name-part taxon-name-part-type="species" reg="curta">curta</tp:taxon-name-part></tp:taxon-name></italic>
              </td><td rowspan="1" colspan="1">10.2/7.6</td></tr><tr><td rowspan="1" colspan="1">
                <tp:taxon-name><tp:taxon-name-part taxon-name-part-type="genus" reg="Radomaniola">Radomaniola</tp:taxon-name-part> <tp:taxon-name-part taxon-name-part-type="uncertainty-rank">cf.</tp:taxon-name-part> <tp:taxon-name-part taxon-name-part-type="species" reg="bosniaca">bosniaca</tp:taxon-name-part></tp:taxon-name>
              </td><td rowspan="1" colspan="1">0/48.1</td></tr><tr><td rowspan="1" colspan="1">
                <italic><tp:taxon-name><tp:taxon-name-part taxon-name-part-type="genus" reg="Travunijana">Travunijana</tp:taxon-name-part> <tp:taxon-name-part taxon-name-part-type="species" reg="vruljakensis">vruljakensis</tp:taxon-name-part></tp:taxon-name></italic>
              </td><td rowspan="1" colspan="1">19.4/0</td></tr><tr><td rowspan="2" colspan="1">14</td><td rowspan="1" colspan="1"><bold>Vrelo “Oko” (Zasad)</bold>; a spring in the entrance to the cave system; surrounded by ancient limestone-block housing; at the centre of Trebinje (BiH19_23)</td><td rowspan="2" colspan="1">
                <named-content xmlns:xlink="http://www.w3.org/1999/xlink" content-type="dwc:verbatimCoordinates" xlink:type="simple">
                  <named-content content-type="geo-json" specific-use="{&#34;type&#34;:&#34;Point&#34;,&#34;coordinates&#34;:[18.336970,42.712740]}" id="NCID0EBUAE" xlink:type="simple">42.71274, 18.33697</named-content>
                </named-content>
              </td><td rowspan="1" colspan="1">
                <tp:taxon-name><tp:taxon-name-part taxon-name-part-type="genus" reg="Radomaniola">Radomaniola</tp:taxon-name-part> <tp:taxon-name-part taxon-name-part-type="uncertainty-rank">cf.</tp:taxon-name-part> <tp:taxon-name-part taxon-name-part-type="species" reg="bosniaca">bosniaca</tp:taxon-name-part></tp:taxon-name>
              </td><td rowspan="1" colspan="1">0/5.9</td></tr><tr><td rowspan="1" colspan="1">This location is permanently hydrologically active and its water originates from ponors in Ljubomirsko Polje 14 km away. Although it is locally regarded as a vrelo, it is actually an estavelle. This was once used as a public water supply.</td><td rowspan="1" colspan="1">
                <italic><tp:taxon-name><tp:taxon-name-part taxon-name-part-type="genus" reg="Travunijana">Travunijana</tp:taxon-name-part> <tp:taxon-name-part taxon-name-part-type="species" reg="vruljakensis">vruljakensis</tp:taxon-name-part></tp:taxon-name></italic>
              </td><td rowspan="1" colspan="1">0/94.1</td></tr><tr><td rowspan="2" colspan="1">15</td><td rowspan="1" colspan="1"><bold>Estavela „Pećine” (Mostaći)</bold> (BiH19_12)</td><td rowspan="2" colspan="1">
                <named-content xmlns:xlink="http://www.w3.org/1999/xlink" content-type="dwc:verbatimCoordinates" xlink:type="simple">
                  <named-content content-type="geo-json" specific-use="{&#34;type&#34;:&#34;Point&#34;,&#34;coordinates&#34;:[18.304970,42.712440]}" id="NCID0EAWAE" xlink:type="simple">42.71244, 18.30497</named-content>
                </named-content>
              </td><td rowspan="1" colspan="1">
                <italic><tp:taxon-name><tp:taxon-name-part taxon-name-part-type="genus" reg="Ancylus">Ancylus</tp:taxon-name-part> <tp:taxon-name-part taxon-name-part-type="species" reg="recurvus">recurvus</tp:taxon-name-part></tp:taxon-name></italic>
              </td><td rowspan="1" colspan="1">100/0</td></tr><tr><td rowspan="1" colspan="1">This is a major estavelle-type outlet for the karst conduit-aquifer originating at the ponors in Ljubomirsko Polje. It was hydrologically inactive when sampled.</td><td rowspan="1" colspan="1">
                <italic><tp:taxon-name><tp:taxon-name-part taxon-name-part-type="genus" reg="Galba">Galba</tp:taxon-name-part> <tp:taxon-name-part taxon-name-part-type="species" reg="truncatula">truncatula</tp:taxon-name-part></tp:taxon-name></italic>
              </td><td rowspan="1" colspan="1">0/100</td></tr><tr><td rowspan="4" colspan="1">16</td><td rowspan="4" colspan="1"><bold>Igorovo Jezero (lake) (Gorica)</bold>; small lake in a collapsed cave passage with cave springs and containing many ponors; muddy bottom (BiH19_19) The water originates from ponors in both Ljubomirsko Polje and Cibrijansko Polje. The ponors in and around the lake feed water underground downstream to Vrelo “Vruljak 2” (Gorica).</td><td rowspan="4" colspan="1">
                <named-content xmlns:xlink="http://www.w3.org/1999/xlink" content-type="dwc:verbatimCoordinates" xlink:type="simple">
                  <named-content content-type="geo-json" specific-use="{&#34;type&#34;:&#34;Point&#34;,&#34;coordinates&#34;:[18.384950,42.711110]}" id="NCID0E5XAE" xlink:type="simple">42.71111, 18.38495</named-content>
                </named-content>
              </td><td rowspan="1" colspan="1"><italic><tp:taxon-name><tp:taxon-name-part taxon-name-part-type="genus" reg="Ancylus">Ancylus</tp:taxon-name-part></tp:taxon-name></italic> sp.</td><td rowspan="1" colspan="1">0/9.1</td></tr><tr><td rowspan="1" colspan="1">
                <italic><tp:taxon-name><tp:taxon-name-part taxon-name-part-type="genus" reg="Galba">Galba</tp:taxon-name-part> <tp:taxon-name-part taxon-name-part-type="species" reg="truncatula">truncatula</tp:taxon-name-part></tp:taxon-name></italic>
              </td><td rowspan="1" colspan="1">0/36.4</td></tr><tr><td rowspan="1" colspan="1">
                <italic><tp:taxon-name><tp:taxon-name-part taxon-name-part-type="genus" reg="Radix">Radix</tp:taxon-name-part> <tp:taxon-name-part taxon-name-part-type="species" reg="labiata">labiata</tp:taxon-name-part></tp:taxon-name></italic>
              </td><td rowspan="1" colspan="1">0/9.1</td></tr><tr><td rowspan="1" colspan="1">
                <italic><tp:taxon-name><tp:taxon-name-part taxon-name-part-type="genus" reg="Sadleriana">Sadleriana</tp:taxon-name-part> <tp:taxon-name-part taxon-name-part-type="species" reg="fluminensis">fluminensis</tp:taxon-name-part></tp:taxon-name></italic>
              </td><td rowspan="1" colspan="1">0/45.4</td></tr><tr><td rowspan="5" colspan="1">17</td><td rowspan="5" colspan="1"><bold>Vrelo „Vruljak 2” (Gorica)</bold>, Trebinjsko Polje; this location was sampled at the resurgence spring outlet before which 2 cave rivers have joined inside: Rijeka “Pešterčica” and Rijeka “Venator” (BiH19_02)<break/> This is a permanently hydrologically active outlet from a locally very complex cave system containing a very rich biodiversity.</td><td rowspan="5" colspan="1">
                <named-content xmlns:xlink="http://www.w3.org/1999/xlink" content-type="dwc:verbatimCoordinates" xlink:type="simple">
                  <named-content content-type="geo-json" specific-use="{&#34;type&#34;:&#34;Point&#34;,&#34;coordinates&#34;:[18.376180,42.710620]}" id="NCID0E41AE" xlink:type="simple">42.71062, 18.37618</named-content>
                </named-content>
              </td><td rowspan="1" colspan="1">
                <italic><tp:taxon-name><tp:taxon-name-part taxon-name-part-type="genus" reg="Kerkia">Kerkia</tp:taxon-name-part> <tp:taxon-name-part taxon-name-part-type="species" reg="briani">briani</tp:taxon-name-part></tp:taxon-name></italic>
              </td><td rowspan="1" colspan="1">15.9/0</td></tr><tr><td rowspan="1" colspan="1">
                <italic><tp:taxon-name><tp:taxon-name-part taxon-name-part-type="genus" reg="Plagigeyeria">Plagigeyeria</tp:taxon-name-part> <tp:taxon-name-part taxon-name-part-type="species" reg="tribunicae">tribunicae</tp:taxon-name-part></tp:taxon-name></italic>
              </td><td rowspan="1" colspan="1">2.3/0</td></tr><tr><td rowspan="1" colspan="1">
                <italic><tp:taxon-name><tp:taxon-name-part taxon-name-part-type="genus" reg="Radomaniola">Radomaniola</tp:taxon-name-part> <tp:taxon-name-part taxon-name-part-type="species" reg="curta">curta</tp:taxon-name-part></tp:taxon-name></italic>
              </td><td rowspan="1" colspan="1">0/96.5</td></tr><tr><td rowspan="1" colspan="1">
                <italic><tp:taxon-name><tp:taxon-name-part taxon-name-part-type="genus" reg="Sadleriana">Sadleriana</tp:taxon-name-part> <tp:taxon-name-part taxon-name-part-type="species" reg="fluminensis">fluminensis</tp:taxon-name-part></tp:taxon-name></italic>
              </td><td rowspan="1" colspan="1">0/3.5</td></tr><tr><td rowspan="1" colspan="1">
                <italic><tp:taxon-name><tp:taxon-name-part taxon-name-part-type="genus" reg="Travunijana">Travunijana</tp:taxon-name-part> <tp:taxon-name-part taxon-name-part-type="species" reg="vruljakensis">vruljakensis</tp:taxon-name-part></tp:taxon-name></italic>
              </td><td rowspan="1" colspan="1">81.8/0</td></tr><tr><td rowspan="2" colspan="1">18</td><td rowspan="1" colspan="1">The intermittently active cave spring, <bold>Vrelo „Vražiji Mlin” (D. Grančarevo)</bold>; Trebišnjica Canyon (BiH19_04)</td><td rowspan="2" colspan="1">
                <named-content xmlns:xlink="http://www.w3.org/1999/xlink" content-type="dwc:verbatimCoordinates" xlink:type="simple">
                  <named-content content-type="geo-json" specific-use="{&#34;type&#34;:&#34;Point&#34;,&#34;coordinates&#34;:[18.448010,42.708470]}" id="NCID0ER5AE" xlink:type="simple">42.70847, 18.44801</named-content>
                </named-content>
              </td><td rowspan="2" colspan="1">
                <tp:taxon-name><tp:taxon-name-part taxon-name-part-type="genus" reg="Radomaniola">Radomaniola</tp:taxon-name-part> <tp:taxon-name-part taxon-name-part-type="uncertainty-rank">cf.</tp:taxon-name-part> <tp:taxon-name-part taxon-name-part-type="species" reg="bosniaca">bosniaca</tp:taxon-name-part></tp:taxon-name>
              </td><td rowspan="2" colspan="1">0/100</td></tr><tr><td rowspan="1" colspan="1">This is fed by ponors in Jasen Polje. The location is set in dolomitic limestone.</td></tr><tr><td rowspan="2" colspan="1">19</td><td rowspan="1" colspan="1">“<bold>Slomljen pecina” (Mokri Dolovi)</bold>; (BiH19_22)</td><td rowspan="2" colspan="1">
                <named-content xmlns:xlink="http://www.w3.org/1999/xlink" content-type="dwc:verbatimCoordinates" xlink:type="simple">
                  <named-content content-type="geo-json" specific-use="{&#34;type&#34;:&#34;Point&#34;,&#34;coordinates&#34;:[18.354190,42.708440]}" id="NCID0E56AE" xlink:type="simple">42.70844, 18.35419</named-content>
                </named-content>
              </td><td rowspan="2" colspan="1">–</td><td rowspan="2" colspan="1">–</td></tr><tr><td rowspan="1" colspan="1">Since being sampled, this location has now been buried and made inaccessible by urban development.</td></tr><tr><td rowspan="4" colspan="1">20</td><td rowspan="1" colspan="1"><bold>Confluence of Sušica River and Jazina River</bold> (Jazina) (BiH19_16)</td><td rowspan="4" colspan="1">
                <named-content xmlns:xlink="http://www.w3.org/1999/xlink" content-type="dwc:verbatimCoordinates" xlink:type="simple">
                  <named-content content-type="geo-json" specific-use="{&#34;type&#34;:&#34;Point&#34;,&#34;coordinates&#34;:[18.504910,42.704290]}" id="NCID0EGBAG" xlink:type="simple">42.70429, 18.50491</named-content>
                </named-content>
              </td><td rowspan="1" colspan="1">
                <tp:taxon-name><tp:taxon-name-part taxon-name-part-type="genus" reg="Iglica">Iglica</tp:taxon-name-part> <tp:taxon-name-part taxon-name-part-type="uncertainty-rank">cf.</tp:taxon-name-part> <tp:taxon-name-part taxon-name-part-type="species" reg="absoloni">absoloni</tp:taxon-name-part></tp:taxon-name>
              </td><td rowspan="1" colspan="1">16.7/0</td></tr><tr><td rowspan="3" colspan="1">This was sampled under low-flow conditions. The source of the water is a giant estavelle situated in karstified dolomite with dolomitic limestone.</td><td rowspan="1" colspan="1">
                <italic><tp:taxon-name><tp:taxon-name-part taxon-name-part-type="genus" reg="Litthabitella">Litthabitella</tp:taxon-name-part> <tp:taxon-name-part taxon-name-part-type="species" reg="chilodia">chilodia</tp:taxon-name-part></tp:taxon-name></italic>
              </td><td rowspan="1" colspan="1">83.3/0</td></tr><tr><td rowspan="1" colspan="1">
                <italic><tp:taxon-name><tp:taxon-name-part taxon-name-part-type="genus" reg="Radix">Radix</tp:taxon-name-part> <tp:taxon-name-part taxon-name-part-type="species" reg="labiata">labiata</tp:taxon-name-part></tp:taxon-name></italic>
              </td><td rowspan="1" colspan="1">0/72.2</td></tr><tr><td rowspan="1" colspan="1">
                <italic><tp:taxon-name><tp:taxon-name-part taxon-name-part-type="genus" reg="Valvata">Valvata</tp:taxon-name-part> <tp:taxon-name-part taxon-name-part-type="species" reg="montenegrina">montenegrina</tp:taxon-name-part></tp:taxon-name></italic>
              </td><td rowspan="1" colspan="1">0/27.8</td></tr><tr><td rowspan="5" colspan="1">21</td><td rowspan="1" colspan="1"><bold>Vrelo „Lušac” (Gučina)</bold>; at the surface outlet (BiH19_10)</td><td rowspan="5" colspan="1">
                <named-content xmlns:xlink="http://www.w3.org/1999/xlink" content-type="dwc:verbatimCoordinates" xlink:type="simple">
                  <named-content content-type="geo-json" specific-use="{&#34;type&#34;:&#34;Point&#34;,&#34;coordinates&#34;:[18.357500,42.701110]}" id="NCID0ELEAG" xlink:type="simple">42.70111, 18.3575</named-content>
                </named-content>
              </td><td rowspan="1" colspan="1">
                <italic><tp:taxon-name><tp:taxon-name-part taxon-name-part-type="genus" reg="Litthabitella">Litthabitella</tp:taxon-name-part> <tp:taxon-name-part taxon-name-part-type="species" reg="chilodia">chilodia</tp:taxon-name-part></tp:taxon-name></italic>
              </td><td rowspan="1" colspan="1">14.6/0</td></tr><tr><td rowspan="4" colspan="1">A permanently hydrologically active outlet from a complex karst conduit-aquifer, whose principal source is unproven. This was once a public water supply.</td><td rowspan="1" colspan="1">
                <italic><tp:taxon-name><tp:taxon-name-part taxon-name-part-type="genus" reg="Montenegrospeum">Montenegrospeum</tp:taxon-name-part> <tp:taxon-name-part taxon-name-part-type="species" reg="bogici">bogici</tp:taxon-name-part></tp:taxon-name></italic>
              </td><td rowspan="1" colspan="1">22.0/0</td></tr><tr><td rowspan="1" colspan="1">
                <tp:taxon-name><tp:taxon-name-part taxon-name-part-type="genus" reg="Pisidium">Pisidium</tp:taxon-name-part> <tp:taxon-name-part taxon-name-part-type="uncertainty-rank">cf.</tp:taxon-name-part> <tp:taxon-name-part taxon-name-part-type="species" reg="personatum">personatum</tp:taxon-name-part></tp:taxon-name>
              </td><td rowspan="1" colspan="1">4.9/0</td></tr><tr><td rowspan="1" colspan="1">
                <italic><tp:taxon-name><tp:taxon-name-part taxon-name-part-type="genus" reg="Paladilhiopsis">Paladilhiopsis</tp:taxon-name-part> <tp:taxon-name-part taxon-name-part-type="species" reg="arion">arion</tp:taxon-name-part></tp:taxon-name></italic>
              </td><td rowspan="1" colspan="1">58.5/0</td></tr><tr><td rowspan="1" colspan="1">
                <italic><tp:taxon-name><tp:taxon-name-part taxon-name-part-type="genus" reg="Travunijana">Travunijana</tp:taxon-name-part> <tp:taxon-name-part taxon-name-part-type="species" reg="vruljakensis">vruljakensis</tp:taxon-name-part></tp:taxon-name></italic>
              </td><td rowspan="1" colspan="1">0/100</td></tr><tr><td rowspan="2" colspan="1">22</td><td rowspan="1" colspan="1"><bold>Estavela „Mali Šumet” (Bugovina)</bold>, Mokro Polje: in the entrance shaft (BiH19_01)</td><td rowspan="2" colspan="1">
                <named-content xmlns:xlink="http://www.w3.org/1999/xlink" content-type="dwc:verbatimCoordinates" xlink:type="simple">
                  <named-content content-type="geo-json" specific-use="{&#34;type&#34;:&#34;Point&#34;,&#34;coordinates&#34;:[18.344580,42.656650]}" id="NCID0EHIAG" xlink:type="simple">42.65665, 18.34458</named-content>
                </named-content>
              </td><td rowspan="2" colspan="1">
                <italic><tp:taxon-name><tp:taxon-name-part taxon-name-part-type="genus" reg="Emmericia">Emmericia</tp:taxon-name-part> <tp:taxon-name-part taxon-name-part-type="species" reg="ventricosa">ventricosa</tp:taxon-name-part></tp:taxon-name></italic>
              </td><td rowspan="2" colspan="1">0/100</td></tr><tr><td rowspan="1" colspan="1">The entrance comprises a neo-circular stone wall leading down into the interior by more than 20 stone steps set into the natural stone floor of the karst conduit. The construction is of Austro-Hungarian origin and designed to give easy access to the potable water supply for local people. The location was hydrologically inactive when sampled.</td></tr><tr><td rowspan="2" colspan="1">23</td><td rowspan="1" colspan="1"><bold>River Konavoska Ljuta (Ljuta)</bold>, Croatia; samples from the surface (Stones, plants) (BiH19_18)</td><td rowspan="2" colspan="1">
                <named-content xmlns:xlink="http://www.w3.org/1999/xlink" content-type="dwc:verbatimCoordinates" xlink:type="simple">
                  <named-content content-type="geo-json" specific-use="{&#34;type&#34;:&#34;Point&#34;,&#34;coordinates&#34;:[18.376470,42.534080]}" id="NCID0ETJAG" xlink:type="simple">42.53408, 18.37647</named-content>
                </named-content>
              </td><td rowspan="1" colspan="1">
                <tp:taxon-name><tp:taxon-name-part taxon-name-part-type="genus" reg="Pisidium">Pisidium</tp:taxon-name-part> <tp:taxon-name-part taxon-name-part-type="uncertainty-rank">cf.</tp:taxon-name-part> <tp:taxon-name-part taxon-name-part-type="species" reg="personatum">personatum</tp:taxon-name-part></tp:taxon-name>
              </td><td rowspan="1" colspan="1">15.6/0</td></tr><tr><td rowspan="1" colspan="1">This karst river originates from Vrelo “Konavoska Ljuta” a few metres upstream from the sampling location. However, the water itself originates from a ponor 10 km away in Zubačko Polje near Trebinje in Eastern Herzegovina. This cave resurgence spring is used as a public water supply. The samples were collected under low-flow conditions.</td><td rowspan="1" colspan="1">
                <italic><tp:taxon-name><tp:taxon-name-part taxon-name-part-type="genus" reg="Radomaniola">Radomaniola</tp:taxon-name-part> <tp:taxon-name-part taxon-name-part-type="species" reg="curta">curta</tp:taxon-name-part></tp:taxon-name></italic>
              </td><td rowspan="1" colspan="1">84.4/100</td></tr></tbody></table></table-wrap></tp:treatment-sec></tp:taxon-treatment>
