# Supplementary material for: Crenobiont, stygophile and stygobiont molluscs in the hydrographic area of the Trebišnjica River Basin
Source: Zookeys. 2021 Jun 28;1047:61–89. doi: 10.3897/zookeys.1047.64034 (PMC8257564; doi:10.3897/zookeys.1047.64034)
Supplement: XML Treatment for Galba truncatula [file zookeys.1047.64034-treatment20.xml]

<!DOCTYPE tp:taxon-treatment
  PUBLIC "-//TaxonX//DTD Taxonomic Treatment Publishing DTD v0 20100105//EN" "tax-treatment-NSO.dtd">
<tp:taxon-treatment xmlns:tp="http://www.plazi.org/taxpub"><tp:treatment-meta><kwd-group><label>Taxon classification</label><kwd><named-content xmlns:xlink="http://www.w3.org/1999/xlink" content-type="kingdom">Animalia</named-content></kwd><kwd><named-content xmlns:xlink="http://www.w3.org/1999/xlink" content-type="order">Hygrophila</named-content></kwd><kwd><named-content xmlns:xlink="http://www.w3.org/1999/xlink" content-type="family">Lymnaeidae</named-content></kwd></kwd-group><mixed-citation publication-type="journal"><person-group><name><surname>Falniowski</surname><given-names>Andrzej</given-names></name><name><surname>Lewarne</surname><given-names>Brian</given-names></name><name><surname>Rysiewska</surname><given-names>Aleksandra</given-names></name><name><surname>Osikowski</surname><given-names>Artur</given-names></name><name><surname>Hofman</surname><given-names>Sebastian</given-names></name></person-group><article-title>Crenobiont, stygophile and stygobiont molluscs in the hydrographic area of the Trebišnjica River Basin</article-title><source>Zookeys</source><day>28</day><month>6</month><year>2021</year><volume>1047</volume><fpage>61</fpage><lpage>89</lpage><pub-id pub-id-type="doi">10.3897/zookeys.1047.64034</pub-id></mixed-citation></tp:treatment-meta><tp:nomenclature><tp:taxon-name><object-id xmlns:xlink="http://www.w3.org/1999/xlink" content-type="arpha" xlink:type="simple">5E74A8F1-CC6B-5F2B-A9E6-F6165138EC7E</object-id>
              <tp:taxon-name-part taxon-name-part-type="genus" reg="Galba">Galba</tp:taxon-name-part>
              <tp:taxon-name-part taxon-name-part-type="species" reg="truncatula">truncatula</tp:taxon-name-part>
            </tp:taxon-name><tp:taxon-authority>(O. F. Müller, 1774)</tp:taxon-authority><xref ref-type="fig" rid="F14">Fig. 14H, I</xref></tp:nomenclature><tp:treatment-sec sec-type="GenBank no" id="SECID0E6PCI"><title>GenBank no.</title><p><abbrev xmlns:xlink="http://www.w3.org/1999/xlink" xlink:title="cytochrome oxidase subunit I" id="ABBRID0EFQCI" xlink:type="simple">COI</abbrev>: <ext-link xmlns:xlink="http://www.w3.org/1999/xlink" ext-link-type="gen" xlink:href="MZ027628" xlink:type="simple">MZ027628</ext-link>–<ext-link xmlns:xlink="http://www.w3.org/1999/xlink" ext-link-type="gen" xlink:href="MZ027629" xlink:type="simple">MZ027629</ext-link></p></tp:treatment-sec><tp:treatment-sec sec-type="remarks" id="SECID0EMQCI"><title>Remarks.</title><p>Common Palaearctic gastropod, inhabiting nearly all of Europe. This amphibious and calcifilous (e.g., <xref ref-type="bibr" rid="B22">Glöer 2019</xref>) species inhabits small water bodies, rich in vegetation, such as at our locality 16 – a small lake in a collapsed cave, rather than subterranean habitats, but at the locality 15 it was found in an estavelle, a kind of vast subterranean tunnel transporting water either down, as outlet of surface waters, or up, forming temporary active springs. Shells of our specimens (Fig. <xref ref-type="fig" rid="F14">14H, I</xref>) were somewhat untypical, with low and broad spire, but the variation of the shell in the <tp:taxon-name><tp:taxon-name-part taxon-name-part-type="family">Lymnaeidae</tp:taxon-name-part></tp:taxon-name> has been long known (e.g., <xref ref-type="bibr" rid="B42">Roszkowski 1914</xref>; <xref ref-type="bibr" rid="B8">Falniowski 1980</xref>, <xref ref-type="bibr" rid="B9">1981</xref>), as being wider than in any other gastropod group.</p></tp:treatment-sec><tp:treatment-sec><!--Section generated to contain objects referenced in tp:taxon-treatment.--><fig id="F14" position="float" orientation="portrait"><object-id xmlns:xlink="http://www.w3.org/1999/xlink" content-type="doi" xlink:type="simple">10.3897/zookeys.1047.64034.figure14</object-id><object-id xmlns:xlink="http://www.w3.org/1999/xlink" content-type="arpha" xlink:type="simple">AF2B83A4-C7EA-5F1A-A2A3-BB8F9471295F</object-id><label>Figure 14.</label><caption><p>Shells of the studied gastropods: <bold>A–C</bold><italic><tp:taxon-name><tp:taxon-name-part taxon-name-part-type="genus" reg="Emmericia">Emmericia</tp:taxon-name-part> <tp:taxon-name-part taxon-name-part-type="species" reg="ventricosa">ventricosa</tp:taxon-name-part></tp:taxon-name></italic> (localities: <bold>A</bold> – 1, <bold>B</bold> – 5, <bold>C</bold> – 12) <bold>D, E</bold><italic><tp:taxon-name><tp:taxon-name-part taxon-name-part-type="genus" reg="Paladilhiopsis">Paladilhiopsis</tp:taxon-name-part> <tp:taxon-name-part taxon-name-part-type="species" reg="arion">arion</tp:taxon-name-part></tp:taxon-name></italic> (locality 21) <bold>F</bold><italic><tp:taxon-name><tp:taxon-name-part taxon-name-part-type="genus" reg="Valvata">Valvata</tp:taxon-name-part> <tp:taxon-name-part taxon-name-part-type="species" reg="montenegrina">montenegrina</tp:taxon-name-part></tp:taxon-name></italic> (locality 20) <bold>G</bold><italic><tp:taxon-name><tp:taxon-name-part taxon-name-part-type="genus" reg="Radix">Radix</tp:taxon-name-part> <tp:taxon-name-part taxon-name-part-type="species" reg="labiata">labiata</tp:taxon-name-part></tp:taxon-name></italic> (locality 16) <bold>H, I</bold><italic><tp:taxon-name><tp:taxon-name-part taxon-name-part-type="genus" reg="Galba">Galba</tp:taxon-name-part> <tp:taxon-name-part taxon-name-part-type="species" reg="truncatula">truncatula</tp:taxon-name-part></tp:taxon-name></italic> (localities: <bold>H</bold> – 15, <bold>I</bold> – 16) <bold>J, K</bold><italic><tp:taxon-name><tp:taxon-name-part taxon-name-part-type="genus" reg="Ancylus">Ancylus</tp:taxon-name-part> <tp:taxon-name-part taxon-name-part-type="species" reg="recurvus">recurvus</tp:taxon-name-part></tp:taxon-name></italic> (localities: <bold>J</bold> – 15, <bold>K</bold> – 13) <bold>L, M</bold><italic><tp:taxon-name><tp:taxon-name-part taxon-name-part-type="genus" reg="Ancylus">Ancylus</tp:taxon-name-part></tp:taxon-name></italic> sp. C4 (localities: <bold>L</bold> – 9, <bold>M</bold> – 16) <bold>N</bold><tp:taxon-name><tp:taxon-name-part taxon-name-part-type="genus" reg="Succinea">Succinea</tp:taxon-name-part> <tp:taxon-name-part taxon-name-part-type="uncertainty-rank">cf.</tp:taxon-name-part> <tp:taxon-name-part taxon-name-part-type="species" reg="putris">putris</tp:taxon-name-part></tp:taxon-name> (locality 10). Scale bars: 1 mm.</p></caption><graphic xmlns:xlink="http://www.w3.org/1999/xlink" xlink:href="zookeys-1047-061-g014.jpg" position="float" orientation="portrait" xlink:type="simple" id="oo_560486.jpg"><uri content-type="original_file" xlink:type="simple">https://binary.pensoft.net/fig/560486</uri></graphic></fig></tp:treatment-sec><ref-list><ref id="B22"><mixed-citation xmlns:xlink="http://www.w3.org/1999/xlink" xlink:type="simple"><person-group><name name-style="western"><surname>Glöer</surname><given-names>P</given-names></name></person-group> (<year>2019</year>) <source>The Freshwater Gastropods of the West-Palaearctis. Vol. 1. Fresh- and brackish waters except spring and subterranean snails. Identification key, Anatomy, Ecology, Distribution.</source><publisher-name>Published by the author</publisher-name>, <publisher-loc>Hetlingen</publisher-loc>, <size units="page">399 pp</size>.</mixed-citation></ref><ref id="B42"><mixed-citation xmlns:xlink="http://www.w3.org/1999/xlink" xlink:type="simple"><person-group><name name-style="western"><surname>Roszkowski</surname><given-names>W</given-names></name></person-group> (<year>1914</year>) <article-title>Contribution à l’étude des limnées du lac Léman.</article-title><source>Revue Suisse de Zoologie</source><volume>22</volume>: <fpage>453</fpage>–<lpage>539</lpage>. <ext-link xlink:type="simple" ext-link-type="doi" xlink:href="10.5962/bhl.title.59543">https://doi.org/10.5962/bhl.title.59543</ext-link></mixed-citation></ref><ref id="B8"><mixed-citation xmlns:xlink="http://www.w3.org/1999/xlink" xlink:type="simple"><person-group><name name-style="western"><surname>Falniowski</surname><given-names>A</given-names></name></person-group> (<year>1980</year>) <article-title>The anatomical determination of Polish <tp:taxon-name><tp:taxon-name-part taxon-name-part-type="family">Lymnaeidae</tp:taxon-name-part></tp:taxon-name> (<tp:taxon-name><tp:taxon-name-part taxon-name-part-type="phylum">Mollusca</tp:taxon-name-part></tp:taxon-name>, <tp:taxon-name><tp:taxon-name-part taxon-name-part-type="class">Gastropoda</tp:taxon-name-part></tp:taxon-name>).</article-title><source>Acta Hydrobiologica</source><volume>22</volume>: <fpage>327</fpage>–<lpage>335</lpage>.</mixed-citation></ref><ref id="B9"><mixed-citation xmlns:xlink="http://www.w3.org/1999/xlink" xlink:type="simple"><person-group><name name-style="western"><surname>Falniowski</surname><given-names>A</given-names></name></person-group> (<year>1981</year>) <article-title>Podrodzaj <italic><tp:taxon-name><tp:taxon-name-part taxon-name-part-type="genus">Radix</tp:taxon-name-part></tp:taxon-name></italic> s. str. (<tp:taxon-name><tp:taxon-name-part taxon-name-part-type="class">Gastropoda</tp:taxon-name-part></tp:taxon-name>, <tp:taxon-name><tp:taxon-name-part taxon-name-part-type="order">Basommatophora</tp:taxon-name-part></tp:taxon-name>) w Polsce. II. Muszla i jej zmienność.</article-title><source>Zeszyty naukowe UJ DCXXXI, Prace zoologiczne</source><volume>27</volume>: <fpage>113</fpage>–<lpage>141</lpage>.</mixed-citation></ref></ref-list></tp:taxon-treatment>
